# Supplementary material for: Author Correction: Comparative and demographic analysis of orang-utan genomes
Source: Nature. 2022 Aug 12;608(7924):E36. doi: 10.1038/s41586-022-04799-7 (PMC9402433; doi:10.1038/s41586-022-04799-7)
Supplement: Supplementary file 2 — A corrected version of the original Supplementary Data (Accession table for Bornean and Sumatran orang-utan short read data). [file 41586_2022_4799_MOESM2_ESM.xls]

## Sheet: Sheet1
Accession Table for Bornean and Sumatran Orangutan Short Read Data
Sample ID	Flow Cell ID	Data Type	Flow Cell Lane	Accession
KB4204, Bornean male	30P4H	50bp Paired End (PE)	1	SRR033346	Billy
			2	SRR033347
			3	SRR033349
			4	SRR033350
			5	SRR033351
			6	SRR033352
			7	SRR033353
			8	SRR033354
	30MM7	50bp PE	1	SRR033109
			2	SRR033110
			3	SRR033111
			4	SRR033112
			5	SRR033113
			6	SRR033114
			7	SRR033115
			8	SRR033116
	3130N	50bp PE	1	SRR033533
			2	SRR033534
			3	SRR033535
			4	SRR033536
			5	SRR033537
			6	SRR033538
			7	SRR033539
			8	SRR033540
Sample ID	Flow Cell ID	Data Type	Flow Cell Lane	Accession
KB4361, Sumatran female	30L4N (lanes 5-8)	50bp Fragment (Frag)	5	SRR033089
			6	SRR033090
			7	SRR033091
			8	SRR033092
	30NAL	50bp PE	1	SRR033117
			2	SRR033118
			3	SRR033119
			4	SRR033120
			5	SRR033121
			6	SRR033122
			7	SRR033123
			8	SRR033124
	310C2	50bp PE	1	SRR033502
			2	SRR033503
			3	SRR033504
			4	SRR033505
			5	SRR033506
			6	SRR033507
			7	SRR033508
			8	SRR033509
	310B1	50bp Frag	1	SRR033494
			2	SRR033495
			3	SRR033496
			4	SRR033497
			5	SRR033498
			6	SRR033499
			7	SRR033500
			8	SRR033501
	3104R (lanes 7 & 8)	50bp PE	7	SRR033492
			8	SRR033493
Sample ID	Flow Cell ID	Data Type	Flow Cell Lane	Accession
KB4661, Sumatran male	30J0U (lanes 1-4)	50bp Frag	1	SRR032956
			2	SRR032957
			3	SRR032958
			4	SRR032959
	30P6W	50bp Frag	1	SRR033363
			2	SRR033541
			3	SRR033402
			4	SRR033403
			5	SRR033404
			6	SRR033405
			7	SRR033406
			8	SRR033407
	30PCG	50bp PE	1	SRR033416
			2	SRR033417
			3	SRR033418
			4	SRR033419
			5	SRR033420
			6	SRR033421
			7	SRR033422
			8	SRR033423
	30PM6	50bp PE	1	SRR033432
			2	SRR033433
			3	SRR033434
			4	SRR033435
			5	SRR033436
			6	SRR033437
			7	SRR033438
			8	SRR033439
Sample ID	Flow Cell ID	Data Type	Flow Cell Lane	Accession
KB5405, Bornean male	31302	75bp PE	1	SRR033518
			2	SRR033519
			3	SRR033520
			4	SRR033521
			5	SRR033522
			6	SRR033523
			7	SRR033524
			8	SRR033525
	30P1P	50bp PE	1	SRR033338
			2	SRR033339
			3	SRR033340
			4	SRR033341
			5	SRR033342
			6	SRR033343
			7	SRR033344
			8	SRR033345
	310105	50bp Frag	1	SRR033484
			2	SRR033485
			3	SRR033486
			4	SRR033487
			5	SRR033488
			6	SRR033489
			7	SRR033490
			8	SRR033491
	30J14	50bp Frag	1	SRR032964
			2	SRR032965
			3	SRR032966
			4	SRR032967
			5	SRR032968
			6	SRR032969
			7	SRR032971
			8	SRR032972
Sample ID	Flow Cell ID	Data Type	Flow Cell Lane	Accession
KB5406, Bornean female	30NVP	50bp PE	1	SRR033133
			2	SRR033134
			3	SRR033135
			4	SRR033136
			5	SRR033137
			6	SRR033150
			7	SRR033155
			8	SRR033156
	30U30	50bp PE	1	SRR033476
			2	SRR033477
			3	SRR033478
			4	SRR033479
			5	SRR033480
			6	SRR033481
			7	SRR033482
			8	SRR033483
	312VG	50bp PE	1	SRR033510
			2	SRR033511
			3	SRR033512
			4	SRR033513
			5	SRR033514
			6	SRR033515
			7	SRR033516
			8	SRR033517
Sample ID	Flow Cell ID	Data Type	Flow Cell Lane	Accession
KB5543, Bornean male	302KE	50bp PE	1	SRR032885
			2	SRR032886
			3	SRR032887
			4	SRR032888
			6	SRR032889
			7	SRR032890
			8	SRR032891
	302M2	75bp PE	1	SRR032892
			2	SRR032893
	30NY9	36bp PE	1	SRR033334
			2	SRR033335
			3	SRR033336
			4	SRR033337
	30P5L	50bp PE	1	SRR033355
			2	SRR033356
			3	SRR033357
			4	SRR033358
			5	SRR033359
			6	SRR033360
			7	SRR033361
			8	SRR033362
	3130K	50bp Frag	1	SRR033526
			2	SRR033527
			3	SRR033528
			4	SRR033529
			5	SRR033530
			6	SRR033531
			7	SRR033532
Sample ID	Flow Cell ID	Data Type	Flow Cell Lane	Accession
KB5883, Sumatran male	30K49	50bp PE	1	SRR033138
			2	SRR033139
			3	SRR033140
			4	SRR033141
			5	SRR033142
			6	SRR033143
			7	SRR033144
			8	SRR033145
	30NGO	50bp PE	1	SRR033146
			2	SRR033147
			3	SRR033148
			4	SRR033149
			5	SRR033151
			6	SRR033152
			7	SRR033153
			8	SRR033154
	30PAT	50bp PE	1	SRR033408
			2	SRR033409
			3	SRR033410
			4	SRR033411
			5	SRR033412
			6	SRR033413
			7	SRR033414
			8	SRR033415
	30PUY (lanes 1-4)	36bp Frag	1	SRR033448
			2	SRR033449
			3	SRR033450
			4	SRR033451
Sample ID	Flow Cell ID	Data Type	Flow Cell Lane	Accession
KB9258, Tapanuli female	30LVD	50bp PE	1	SRR033101
			2	SRR033102
			3	SRR033103
			4	SRR033104
			5	SRR033105
			6	SRR033106
			7	SRR033107
			8	SRR033108
	30L4N (lanes 1-4)	50bp Frag	1	SRR033085
			2	SRR033086
			3	SRR033087
			4	SRR033088
	30KD7	50bp Frag	1	SRR032981
			2	SRR032982
			3	SRR032983
			4	SRR032984
			5	SRR032985
			6	SRR032986
			7	SRR033075
			8	SRR033076
	30PWB	50bp PE	1	SRR033452
			2	SRR033453
			3	SRR033454
			4	SRR033455
			5	SRR033456
			6	SRR033457
			7	SRR033458
			8	SRR033459
	30PCU	50bp PE	1	SRR033424
			2	SRR033425
			3	SRR033426
			4	SRR033427
			5	SRR033428
			6	SRR033429
			7	SRR033430
			8	SRR033431
Sample ID	Flow Cell ID	Data Type	Flow Cell Lane	Accession
SB550, Sumatran female	30U2F	50bp PE	1	SRR033468
			2	SRR033469
			3	SRR033470
			4	SRR033471
			5	SRR033472
			6	SRR033473
			7	SRR033474
			8	SRR033475
	30NVD	50bp PE	1	SRR033125
			2	SRR033126
			3	SRR033127
			4	SRR033128
			5	SRR033129
			6	SRR033130
			7	SRR033131
			8	SRR033132
	30J0U (lanes 5-8)	50bp Frag	5	SRR032960
			6	SRR032961
			7	SRR032962
			8	SRR032963
	30R20	50bp PE	1	SRR033460
			2	SRR033461
			3	SRR033462
			4	SRR033463
			5	SRR033464
			6	SRR033465
			7	SRR033466
			8	SRR033467
